# Supplementary material for: Pre-Diagnosis Diet and Physical Activity and Risk of Cardiovascular Disease Mortality among Female Cancer Survivors
Source: Cancers (Basel). 2022 Jun 23;14(13):3096. doi: 10.3390/cancers14133096 (PMC9265097; doi:10.3390/cancers14133096)
Supplement: Supplementary file 1 [file cancers-14-03096-s001.zip]

Archive with 1 entries (1 files):
- cancers-1737858-supplementary.pdf
